# Supplementary material for: Gene-edited vero cells as rotavirus vaccine substrates
Source: Vaccine X. 2019 Oct 8;3:100045. doi: 10.1016/j.jvacx.2019.100045 (PMC6806661; doi:10.1016/j.jvacx.2019.100045)
Supplement: Supplementary data 1 [file mmc1.xml]

<?xml version="1.0" encoding="utf-8" standalone="no"?>
<data>
  <datasets>
    <author>ratripp@uga.edu</author>
    <type>0</type>
    <dataset>
      <value>4</value>
      <reason>Data will be made available on request</reason>
      <comments />
    </dataset>
  </datasets>
</data>
